# Supplementary material for: Solvent Polarity Shapes Antioxidant Capacity, Preliminary Hyaluronidase Inhibition, and Chemical Profile of Buddleja officinalis Extracts
Source: Molecules. 2026 May 18;31(10):1706. doi: 10.3390/molecules31101706 (PMC13209219; doi:10.3390/molecules31101706)
Supplement: Supplementary file 1 [file molecules-31-01706-s001.zip]

Archive with 1 entries (1 files):
- molecules-4281969-supplementary.pdf
